# Supplementary material for: Temporal dynamics of the hummingbird-plant interaction network of a dry forest in Chamela, Mexico: a 30-year follow-up after two hurricanes
Source: PeerJ. 2020 Jan 9;8:e8338. doi: 10.7717/peerj.8338 (PMC6955109; doi:10.7717/peerj.8338)
Supplement: Supplemental Information 1 — Column heads represent hummingbird species. Raw heads represent plant species. Numbers represent interactions. [file peerj-08-8338-s001.txt]

Am_ru	Ar_co	Cl_au	Cy_la	He_co
Ac bract	19	0	0	0	0
Ce aescu	55	0	0	7	23
Ca pulch	0	0	0	9	0
Co farin	84	0	10	21	0
Co seler	2	0	12	0	0
Cr suber	0	0	3	7	0
Er lanat	0	0	0	0	1
Ha versi	75	0	19	23	0
Ip bract	48	2	0	1	0
Ip quamo	2	0	0	2	0
Ip wolco	9	4	0	25	0
Ju candi	1	0	1	3	0
Mirabilis	0	0	0	12	0
No karwi	9	0	0	0	8
Op excel	170	0	2	0	20
Pi mange	1	0	11	1	0
Pl rubra	3	0	0	1	0
Ta donel	0	0	0	0	1
Ti bartr	27	0	0	0	0
Ti pauci	22	0	0	6	1
Vi molli	2	0	9	0	0
