# Supplementary material for: Temporal dynamics of the hummingbird-plant interaction network of a dry forest in Chamela, Mexico: a 30-year follow-up after two hurricanes
Source: PeerJ. 2020 Jan 9;8:e8338. doi: 10.7717/peerj.8338 (PMC6955109; doi:10.7717/peerj.8338)
Supplement: Supplemental Information 2 — Column heads represent hummingbird species. Raw heads represent plant species. Numbers represent interactions. [file peerj-08-8338-s002.txt]

Cy la	Am ru	Ar al	Cl au
I bracteata	15	6	22	0
C farinosum	5	9	1	4
T rosea	1	7	5	0
C seleriana	4	4	0	4
M arboreus	1	6	0	0
J candicans	3	0	3	1
P adenodes	5	0	0	1
Albizia sp	1	5	0	0
A inundatum	3	2	0	0
H versicolor	0	1	0	3
I hederifolia	4	0	0	0
M mcvaughii	0	0	0	3
R foetida	1	0	1	0
I wolcottiana	0	0	3	0
I neei	1	0	0	2
C caladenia	0	0	0	2
C arboreus	0	0	0	1
C binatum	1	0	0	0
R tenuis	0	0	0	1
C eriostachys	1	0	0	0
V mollis	0	0	0	2
P sessiliflora	0	0	0	1
A bracteata	0	1	0	0
C formosa	0	0	0	1
A viminalis	0	0	0	1
C acuminata	1	0	0	0
H occidentalis	0	1	0	0
